# Supplementary material for: A new styracosternan hadrosauroid (Dinosauria: Ornithischia) from the Early Cretaceous of Portell, Spain
Source: PLoS One. 2021 Jul 7;16(7):e0253599. doi: 10.1371/journal.pone.0253599 (PMC8262792; doi:10.1371/journal.pone.0253599)
Supplement: S2 File — (TXT) [file pone.0253599.s002.txt]

xread
148 66
Lesothosaurus_diagnosticus	00000?0000000000000000??0000000000??0?00000000000000000?00?000?00000?0?0000000000??000??00????0000000?001000??000?000000?0??000000?0?0????000??000?0
Hypsilophodon_foxii	00000?0000000000000000??0100000000?00000000000000001010?010000000000?000000000001000010000000000100000001000000?000000010000001000?0?0?[0 1]00000??10000
Rhabdodon_sp.	???????000000011000000??0?10????????????????????1??????????????????????????10000101???????????????????????????????0?010?????????00??????????????00??
Zalmoxes_robustus	10100?00000[0 1]0011000100??0110011000??00000012?0?01??1100?011111?1001??00001010000101101?110????001?????011310????1010010101??001?000??201?00????0101?
Zalmoxes_shqiperorum	1??00?0000211011200100???1??????????????????????10111?0?01?111?100???1000?010000101??????0?????01?????01030100??1110010111???01?00???0?1100????0010?
Tenontosaurus_dossi	1000101?00?0???1000?00??0100101100?010100000000000?1010?01??100010?100??0?01??0????10???000000?01??????0??01010?10?0?1?10?0000?000?0?000000????0001?
Tenontosaurus_tilletti	1100101000000011000000??010011110100101000?000000031010?01?010001001000101010010100101010000000?100001000001011110000101010000100000?00000000??00010
Dryosaurus_altus	101?1????0000011000000??0100111100?01011000000000?0?1010112010000001000101010000110101000000000000000100000000001000001101000100???001?00000???10001
Dysalotosaurus_lettowvorbecki	1011101010000011000000??0?0011??00?????10000000??0011?1011??10?0000100?10101000011010100000000000?????00000000001000001111000101100001?0000????10001
Elrhazosaurus_nigeriensis	??????????????????????????????????????????????????????????????????????????????????????????????????????????????????00001121????0?????????????????00??
Valdosaurus_canaliculatus	?????????????????????????????????????????????????????????????????????????????????????????0????????????????0000??2?0000012100?101????????????????001?
Uteodon_aphanoecetes	???????????0?0110??000?????????????????????????????????????????????????????1?00011??????0010000000100?00[0 1]21001??2100010111???00001?????000010??0001?
Camptosaurus_dispar	1011101010100011000000??????1111010????00000010??0????10110000?00001001121010000112101020010000000?00100021001001100010111000000000001?00101???00000
Draconyx_loureiroi	?????????????????????????????????????????????????????????????????????????????????????1?2????????????0?????????????0?010111????00????????????????001?
Camptosaurus_prestwichii	??????????10001???00?????100111?0??????0?000010??0?????????????00????0111?01000011210102?0??????0???????1210???0?1?0???11100?000???????0010????0?000
Owenodon_hoggii	????????10220010000000?????????????????????????????????????????????????????10000112?????????????????????????????????????????????11??????????????????
Iguanacolossus_fortis	???11????????????????????????????????????10?111???????1112001??????????????????01?2??1021?????1???????1001?001?1???????????????0????02??????????????
Hippodraco_scutodens	??????????100??11000????0?00???????011???00?11111?0210??00?00000???10??????1?00011?10????1?100100?????????????????????0???01?????????20???0????0????
Theiophytalia_kerri	?????????????????00000??01001111010011001???1?11???210??00?0???????????????10??01121?10?????????????????????????????????????0??????0????????????????
Cedrorestes_crichtoni	??????????????????????????????????????????????????????????????????????????????????????????????????????100110?????????????????0?0???????0????????????
Planicoxa_venenica	????????????????????????????????????????????????????????????????????????????????????????????????0?????101210???????01101?????01?????????????????00??
Osmakasaurus_depressus	??????????????????????????????????????????????????????????????????????????????????????????????1???????100210?????????????????0??????????????????????
Dakotadon_lakotaensis	111?10101010?0110??000???1??11110110111011001111?00??????????000?00??01?0101000011210102????????????????????????????????????0???0100????????????????
Barilium_dawsoni	???????01110000100001100???????????????????????????????????????????????????110?0112???????11??10?01???111210?1?1??00?10131???01001?????100?11??01101
Hypselospinus_fittoni	???????01?1?002111000100???????????????????????????????????????????????????11000112??102?11110?0?0211??012101111110?110131?1?01?11???????0?11110111?
Lanzhousaurus_magnidens	???????010100021000100??0100???????????????????????????????????????????????11000110??1?0?1?100??????????????1111????????????????01???????????10?????
Fukuisaurus_tetoriensis	10101?1010?0?03120?011000120111100?????0?1??111??0?11?1112?0???????????????11?001121010[2 3]???101??????????????????????????????0???01??02??????????????
Iguanodon_bernissartensis	1111101011100021001011000200111101101111111212212?01101112?00000101100???111100011210102111111200011111113101111111011013101001001001202010110000001
Mantellisaurus_atherfieldensis	1111101011100021111010??0?001111011011111110122120211011102000001011?00??111100011210102111110100011111003101111210111013101001001000201000121100111
Ouranosaurus_nigeriensis	21?1101101100012011000??010011120111101??1121220103310111000020011111000210110001121010211?1?11000111?1013101111111?11013101101000000?11000121100102
Altirhinus_kurzanovi	1110111?11?0?031101111100100111101?1101111??12301023101110?00??0???????????111001121010[2 3]???10010003111?0041011112?0?????????00??010002??000?212?????
Jinzhousaurus_yangi	1?0?1?1?11?0???1011011??01001?1????1111?10??12311?23101?1???0011???????????11?0011?1010211111110003111??0310?1??11??11?131???01?01?00?0?00011??0????
Jintasaurus_meniscus	????????????????????????????????????????????????1???????????001010?100?1??0???????????????????????????????????????????????????????????0?????????????
Equijubus_normani	??11111011?0???1111?1110022011110110111?11??12311?23101110?00??0???1001???11100011210102?1?111?0????????13?0????????1?0131??000?00??02??????????????
Penelopognathus_weishampeli	???????01010012101111100???????????????????????????????????????????????????110?0112?????????????????????????????????????????????01??????????????????
Xuwulong_yueluni	111?11??11?0???1011?01??022011110110101?10??1?301?231?11?1??00201??10?????01?0001121010[2 3]?11???????????100410111111??????????????00?002???????120????
Gongpoquansaurus_mazongshanensis??????????????????????????????????????????????????????1?1???????0?11??????0?1??01?3??103?1????10????????????11????1?1?0131?????????????1????????010?
Probactrosaurus_gobiensis	11?111101110013111?111100?201?110??1??1??1??12???0?3101111?00010???100?????121111131?103?1?1001000311?1003101111110?11013111001001??0211000??1110112
Eolambia_caroljonesa	11?111101110013211111100022011110111??111110123??0331?1011200010101110012101211111[4 5]10103?1?1111000111?10031011112111110131120010011?12??000??1111112
Jeyawati_rugoculus	1??????01110013011111100??????1??????????021123???????111020???????????????121?11131?103?1??????????????????????????????????????011?10??????????????
Protohadros_byrdi	11111?11111001321111110002201111011???111010123??033101202?0???0????????????2??11141?103????????????1???????????????????????0???011?10??????????????
Shuangmiaosaurus_gilmorei	???????1110211311011011?????????????1??111??133????????????????????????????????????11113????????????????????????????????????????012?????????????????
Nanyangosaurus_zhugeii	????????????????????????????????????????????????????????????????????????????????????????????????11411???????????111?110131?2???0???????1??122????102
Bactrosaurus_johnsoni	1111121011101131101111101?201112012???111010133011331?1210200010100110002111211111[3 4]1111311?110111??1??0015101111211121014112101001101211000????00112
Gilmoreosaurus_mongoliensis	11??11101???????1??????????????????????1?022133??13???11?020????????????????????1??11113?1????111?????00253011??211121?13?11?000?11?12??000??1?011??
Tanius_sinensis	????????????????????????????????????????????????113?1?12?2??00101001?000111?????????????11????211?????001430??????1121?141?2?01??????21???0?????010?
Tethyshadros_insularis	??11111??0?0???110??21??12?111120131111?00??1331??34101200?00??0???10??????12?1111[3 4]1?11[2 3]1?111?0?014111?00510111?121????????2?0??01?010???0022????112
Telmatosaurus_transsylvanicus	???????111201131111121101?211112012???111012133???????12?221??201??1?000?1112??112511113????????????????????????????????????0???0121020?????????????
Claosaurus_agilis	?????????????1??????????????????????????????13?????????????????????????????12??11251?113?1?1???1???????00420?????21?21?1??1??010??????????0??????1?2
Lophorhothon_atopus	????????????????????????????????????11?????????1??3???????2100?011?110????0?2??11?3??113?1??????????1???????????22?????????2?????????20????????????2
Hadrosaurus_foulkii	????????????????????????????????????????????????????????????????????????????2??11?5??113????????0??????025?0????0?112101411??010????????100?????01??
Edmontosaurus_annectens	2111121111201141111121111221111211211011102213312143101202210220111111002111222112511113111110211141111025301111221121014112101001211212101221210102
Corythosaurus_casuarius	2111121?1120114111112111122111121121111?10??13312?43101201?10221111111?0210122211251?113111111211141110025301111211121014112101001210012??1221?101?2
Proa_valdearinnoensis	001110101012004110101110??2111110111??110112122?1?????11?200001010010000?11100001121010011????????????1014101111211111?141??001?01100201000??010000?
Iguanodon_galvensis	1??1??????1000220010????????111?01????11?????2????????11??00???0???1??0???1110001121010211????2?0011??11131011??11101101310?001?00?012?2010??000000?
Bolong_yixianensis	??1?111?01?0?011???000??????11110??1111?10??1221??2??????1?????????1?0?????1100011210102110???10001111????10????210?1??????0????0000?????10?1??0??1?
Yunganglong_datongensis	????????????????????????????????????????????????????????????????10010001??1??????????????1???????????????????????1?????131???????????????????????11?
Batyrosaurus_rozhdestvenskyi	10??111????0?1??1?1101100?20?????????????????????02???10100????0100??0002?011??01121?103???110??002?1???????????????????????????0???02????0?????????
Zhanghenglong_yangchengensis	???????01122113110111??????????????????1012?133??13????????????????????????1?1211[1 2]41[0 1]113??????11????????????????????????????????012?????????????????
Plesiohadros_djadokhtaensis	11?11211112211311?110110???111??11?????100??133?21?3101202?01??01?111000??01???112[3 4]1011[2 3]?????????1?1??????????????????????121??0012?1??????22??????2
Mochlodon_vorosi	???????000211011200100????????????????????????????????0?0110???????????????1???01?11?1?1?0?????01?????????????????0000??????????00???0??100?????????
Koshisaurus_katsuyama	???????????????????????????????????????11112122????????????????????????????????????101021?????????????????????????1????131????????1??????????????10?
Morelladon_beltrani	???????????????????????????????????????????????????????????????????????????1???0112????????????????????0031011??21???????????0?????????0???????0????
Sirindhorna_khoratensis	1010111011100122001111100?2?1111011????11112133?00221?1?1??0101010?1001?0?01110111410102????????????????????????????????????0???011???0?????????????
Magnamanus_soriaensis	????0?????20?1??????00?10210?1??10???????0?1????????????????????????????????0??1112??100?1????11001111??????00??????201????0????????????????????????
Portellsaurus_sosbaynati ?????????110001100100????????????????????????????????????????????????????????????????????????????????????????????????????????????1??????????????????
;
proc /;
comments 0
;
