# Supplementary material for: A new styracosternan hadrosauroid (Dinosauria: Ornithischia) from the Early Cretaceous of Portell, Spain
Source: PLoS One. 2021 Jul 7;16(7):e0253599. doi: 10.1371/journal.pone.0253599 (PMC8262792; doi:10.1371/journal.pone.0253599)
Supplement: S3 File — (NEX) [file pone.0253599.s003.nex]

#NEXUS
BEGIN TAXA;
	TITLE Taxa;
	DIMENSIONS NTAX=66;
	TAXLABELS
		Lesothosaurus_diagnosticus Hypsilophodon_foxii Rhabdodon_sp. Zalmoxes_robustus Zalmoxes_shqiperorum Tenontosaurus_dossi Tenontosaurus_tilletti Dryosaurus_altus Dysalotosaurus_lettowvorbecki Elrhazosaurus_nigeriensis Valdosaurus_canaliculatus Uteodon_aphanoecetes Camptosaurus_dispar Draconyx_loureiroi Camptosaurus_prestwichii Owenodon_hoggii Iguanacolossus_fortis Hippodraco_scutodens Theiophytalia…
	;
END;
BEGIN CHARACTERS;
	TITLE Character_Matrix;
	DIMENSIONS NCHAR=148;
	FORMAT DATATYPE = STANDARD RESPECTCASE GAP = - MISSING = ? SYMBOLS = " 0 1 2 3 4 5";
	MATRIX
	Lesothosaurus_diagnosticus 00000?0000000000000000??0000000000??0?00000000000000000?00?000?00000?0?0000000000??000??00????0000000?001000??000?000000?0??000000?0?0????000??000?0
	Hypsilophodon_foxii 00000?0000000000000000??0100000000?00000000000000001010?010000000000?000000000001000010000000000100000001000000?000000010000001000?0?0?(0 1)00000??10000
	Rhabdodon_sp. ???????000000011000000??0?10????????????????????1??????????????????????????10000101???????????????????????????????0?010?????????00??????????????00??
	Zalmoxes_robustus 10100?00000(0 1)0011000100??0110011000??00000012?0?01??1100?011111?1001??00001010000101101?110????001?????011310????1010010101??001?000??201?00????0101?
	Zalmoxes_shqiperorum 1??00?0000211011200100???1??????????????????????10111?0?01?111?100???1000?010000101??????0?????01?????01030100??1110010111???01?00???0?1100????0010?
	Tenontosaurus_dossi 1000101?00?0???1000?00??0100101100?010100000000000?1010?01??100010?100??0?01??0????10???000000?01??????0??01010?10?0?1?10?0000?000?0?000000????0001?
	Tenontosaurus_tilletti 1100101000000011000000??010011110100101000?000000031010?01?010001001000101010010100101010000000?100001000001011110000101010000100000?00000000??00010
	Dryosaurus_altus 101?1????0000011000000??0100111100?01011000000000?0?1010112010000001000101010000110101000000000000000100000000001000001101000100???001?00000???10001
	Dysalotosaurus_lettowvorbecki 1011101010000011000000??0?0011??00?????10000000??0011?1011??10?0000100?10101000011010100000000000?????00000000001000001111000101100001?0000????10001
	Elrhazosaurus_nigeriensis ??????????????????????????????????????????????????????????????????????????????????????????????????????????????????00001121????0?????????????????00??
	Valdosaurus_canaliculatus ?????????????????????????????????????????????????????????????????????????????????????????0????????????????0000??2?0000012100?101????????????????001?
	Uteodon_aphanoecetes ???????????0?0110??000?????????????????????????????????????????????????????1?00011??????0010000000100?00(0 1)21001??2100010111???00001?????000010??0001?
	Camptosaurus_dispar 1011101010100011000000??????1111010????00000010??0????10110000?00001001121010000112101020010000000?00100021001001100010111000000000001?00101???00000
	Draconyx_loureiroi ?????????????????????????????????????????????????????????????????????????????????????1?2????????????0?????????????0?010111????00????????????????001?
	Camptosaurus_prestwichii ??????????10001???00?????100111?0??????0?000010??0?????????????00????0111?01000011210102?0??????0???????1210???0?1?0???11100?000???????0010????0?000
	Owenodon_hoggii ????????10220010000000?????????????????????????????????????????????????????10000112?????????????????????????????????????????????11??????????????????
	Iguanacolossus_fortis ???11????????????????????????????????????10?111???????1112001??????????????????01?2??1021?????1???????1001?001?1???????????????0????02??????????????
	Hippodraco_scutodens ??????????100??11000????0?00???????011???00?11111?0210??00?00000???10??????1?00011?10????1?100100?????????????????????0???01?????????20???0????0????
	Theiophytalia_kerri ?????????????????00000??01001111010011001???1?11???210??00?0???????????????10??01121?10?????????????????????????????????????0??????0????????????????
	Cedrorestes_crichtoni ??????????????????????????????????????????????????????????????????????????????????????????????????????100110?????????????????0?0???????0????????????
	Planicoxa_venenica ????????????????????????????????????????????????????????????????????????????????????????????????0?????101210???????01101?????01?????????????????00??
	Osmakasaurus_depressus ??????????????????????????????????????????????????????????????????????????????????????????????1???????100210?????????????????0??????????????????????
	Dakotadon_lakotaensis 111?10101010?0110??000???1??11110110111011001111?00??????????000?00??01?0101000011210102????????????????????????????????????0???0100????????????????
	Barilium_dawsoni ???????01110000100001100???????????????????????????????????????????????????110?0112???????11??10?01???111210?1?1??00?10131???01001?????100?11??01101
	Hypselospinus_fittoni ???????01?1?002111000100???????????????????????????????????????????????????11000112??102?11110?0?0211??012101111110?110131?1?01?11???????0?11110111?
	Lanzhousaurus_magnidens ???????010100021000100??0100???????????????????????????????????????????????11000110??1?0?1?100??????????????1111????????????????01???????????10?????
	Fukuisaurus_tetoriensis 10101?1010?0?03120?011000120111100?????0?1??111??0?11?1112?0???????????????11?001121010(2 3)???101??????????????????????????????0???01??02??????????????
	Iguanodon_bernissartensis 1111101011100021001011000200111101101111111212212?01101112?00000101100???111100011210102111111200011111113101111111011013101001001001202010110000001
	Mantellisaurus_atherfieldensis 1111101011100021111010??0?001111011011111110122120211011102000001011?00??111100011210102111110100011111003101111210111013101001001000201000121100111
	Ouranosaurus_nigeriensis 21?1101101100012011000??010011120111101??1121220103310111000020011111000210110001121010211?1?11000111?1013101111111?11013101101000000?11000121100102
	Altirhinus_kurzanovi 1110111?11?0?031101111100100111101?1101111??12301023101110?00??0???????????111001121010(2 3)???10010003111?0041011112?0?????????00??010002??000?212?????
	Jinzhousaurus_yangi 1?0?1?1?11?0???1011011??01001?1????1111?10??12311?23101?1???0011???????????11?0011?1010211111110003111??0310?1??11??11?131???01?01?00?0?00011??0????
	Jintasaurus_meniscus ????????????????????????????????????????????????1???????????001010?100?1??0???????????????????????????????????????????????????????????0?????????????
	Equijubus_normani ??11111011?0???1111?1110022011110110111?11??12311?23101110?00??0???1001???11100011210102?1?111?0????????13?0????????1?0131??000?00??02??????????????
	Penelopognathus_weishampeli ???????01010012101111100???????????????????????????????????????????????????110?0112?????????????????????????????????????????????01??????????????????
	Xuwulong_yueluni 111?11??11?0???1011?01??022011110110101?10??1?301?231?11?1??00201??10?????01?0001121010(2 3)?11???????????100410111111??????????????00?002???????120????
	Gongpoquansaurus_mazongshanensis ??????????????????????????????????????????????????????1?1???????0?11??????0?1??01?3??103?1????10????????????11????1?1?0131?????????????1????????010?
	Probactrosaurus_gobiensis 11?111101110013111?111100?201?110??1??1??1??12???0?3101111?00010???100?????121111131?103?1?1001000311?1003101111110?11013111001001??0211000??1110112
	Eolambia_caroljonesa 11?111101110013211111100022011110111??111110123??0331?1011200010101110012101211111(4 5)10103?1?1111000111?10031011112111110131120010011?12??000??1111112
	Jeyawati_rugoculus 1??????01110013011111100??????1??????????021123???????111020???????????????121?11131?103?1??????????????????????????????????????011?10??????????????
	Protohadros_byrdi 11111?11111001321111110002201111011???111010123??033101202?0???0????????????2??11141?103????????????1???????????????????????0???011?10??????????????
	Shuangmiaosaurus_gilmorei ???????1110211311011011?????????????1??111??133????????????????????????????????????11113????????????????????????????????????????012?????????????????
	Nanyangosaurus_zhugeii ????????????????????????????????????????????????????????????????????????????????????????????????11411???????????111?110131?2???0???????1??122????102
	Bactrosaurus_johnsoni 1111121011101131101111101?201112012???111010133011331?1210200010100110002111211111(3 4)1111311?110111??1??0015101111211121014112101001101211000????00112
	Gilmoreosaurus_mongoliensis 11??11101???????1??????????????????????1?022133??13???11?020????????????????????1??11113?1????111?????00253011??211121?13?11?000?11?12??000??1?011??
	Tanius_sinensis ????????????????????????????????????????????????113?1?12?2??00101001?000111?????????????11????211?????001430??????1121?141?2?01??????21???0?????010?
	Tethyshadros_insularis ??11111??0?0???110??21??12?111120131111?00??1331??34101200?00??0???10??????12?1111(3 4)1?11(2 3)1?111?0?014111?00510111?121????????2?0??01?010???0022????112
	Telmatosaurus_transsylvanicus ???????111201131111121101?211112012???111012133???????12?221??201??1?000?1112??112511113????????????????????????????????????0???0121020?????????????
	Claosaurus_agilis ?????????????1??????????????????????????????13?????????????????????????????12??11251?113?1?1???1???????00420?????21?21?1??1??010??????????0??????1?2
	Lophorhothon_atopus ????????????????????????????????????11?????????1??3???????2100?011?110????0?2??11?3??113?1??????????1???????????22?????????2?????????20????????????2
	Hadrosaurus_foulkii ????????????????????????????????????????????????????????????????????????????2??11?5??113????????0??????025?0????0?112101411??010????????100?????01??
	Edmontosaurus_annectens 2111121111201141111121111221111211211011102213312143101202210220111111002111222112511113111110211141111025301111221121014112101001211212101221210102
	Corythosaurus_casuarius 2111121?1120114111112111122111121121111?10??13312?43101201?10221111111?0210122211251?113111111211141110025301111211121014112101001210012??1221?101?2
	Proa_valdearinnoensis 001110101012004110101110??2111110111??110112122?1?????11?200001010010000?11100001121010011????????????1014101111211111?141??001?01100201000??010000?
	Iguanodon_galvensis 1??1??????1000220010????????111?01????11?????2????????11??00???0???1??0???1110001121010211????2?0011??11131011??11101101310?001?00?012?2010??000000?
	Bolong_yixianensis ??1?111?01?0?011???000??????11110??1111?10??1221??2??????1?????????1?0?????1100011210102110???10001111????10????210?1??????0????0000?????10?1??0??1?
	Yunganglong_datongensis ????????????????????????????????????????????????????????????????10010001??1??????????????1???????????????????????1?????131???????????????????????11?
	Batyrosaurus_rozhdestvenskyi 10??111????0?1??1?1101100?20?????????????????????02???10100????0100??0002?011??01121?103???110??002?1???????????????????????????0???02????0?????????
	Zhanghenglong_yangchengensis ???????01122113110111??????????????????1012?133??13????????????????????????1?1211(1 2)41(0 1)113??????11????????????????????????????????012?????????????????
	Plesiohadros_djadokhtaensis 11?11211112211311?110110???111??11?????100??133?21?3101202?01??01?111000??01???112(3 4)1011(2 3)?????????1?1??????????????????????121??0012?1??????22??????2
	Mochlodon_vorosi ???????000211011200100????????????????????????????????0?0110???????????????1???01?11?1?1?0?????01?????????????????0000??????????00???0??100?????????
	Koshisaurus_katsuyama ???????????????????????????????????????11112122????????????????????????????????????101021?????????????????????????1????131????????1??????????????10?
	Morelladon_beltrani ???????????????????????????????????????????????????????????????????????????1???0112????????????????????0031011??21???????????0?????????0???????0????
	Sirindhorna_khoratensis 1010111011100122001111100?2?1111011????11112133?00221?1?1??0101010?1001?0?01110111410102????????????????????????????????????0???011???0?????????????
	Magnamanus_soriaensis ????0?????20?1??????00?10210?1??10???????0?1????????????????????????????????0??1112??100?1????11001111??????00??????201????0????????????????????????
	Portellsaurus_sosbaynati ?????????110001100100????????????????????????????????????????????????????????????????????????????????????????????????????????????1??????????????????
;
END;
BEGIN ASSUMPTIONS;
	TYPESET * UNTITLED = unord: 1- 148;
END;
BEGIN MESQUITECHARMODELS;
	ProbModelSet * UNTITLED = 'Mk1 (est.)': 1- 148;
END;
Begin MESQUITE;
		MESQUITESCRIPTVERSION 2;
		TITLE AUTO;
		tell ProjectCoordinator;
		timeSaved 1614967954102;
		getEmployee #mesquite.minimal.ManageTaxa.ManageTaxa;
		tell It;
			setID 0 3941318561739134202;
		endTell;
		getEmployee #mesquite.charMatrices.ManageCharacters.ManageCharacters;
		tell It;
			setID 0 7170592387761300206;
			mqVersion 361;
			checksumv 0 3 967845842 null getNumChars 148 numChars 148 getNumTaxa 66 numTaxa 66 short true bits 63 states 63 sumSquaresStatesOnly 44992.0 sumSquares 44992.0 longCompressibleToShort false usingShortMatrix true NumFiles 1 NumMatrices 1;
			mqVersion;
		endTell;
		getWindow;
		tell It;
			suppress;
			setResourcesState false false 100;
			setPopoutState 300;
			setExplanationSize 0;
			setAnnotationSize 0;
			setFontIncAnnot 0;
			setFontIncExp 0;
			setSize 1520 830;
			setLocation 8 23;
			setFont SanSerif;
			setFontSize 10;
			getToolPalette;
			tell It;
			endTell;
			desuppress;
		endTell;
		getEmployee #mesquite.charMatrices.BasicDataWindowCoord.BasicDataWindowCoord;
		tell It;
			showDataWindow #7170592387761300206 #mesquite.charMatrices.BasicDataWindowMaker.BasicDataWindowMaker;
			tell It;
				getWindow;
				tell It;
					getTable;
					tell It;
						rowNamesWidth 308;
					endTell;
					setExplanationSize 30;
					setAnnotationSize 20;
					setFontIncAnnot 0;
					setFontIncExp 0;
					setSize 1420 758;
					setLocation 8 23;
					setFont SanSerif;
					setFontSize 10;
					getToolPalette;
					tell It;
						setTool mesquite.charMatrices.BasicDataWindowMaker.BasicDataWindow.ibeam;
					endTell;
					setActive;
					setTool mesquite.charMatrices.BasicDataWindowMaker.BasicDataWindow.ibeam;
					colorCells #mesquite.charMatrices.NoColor.NoColor;
					colorRowNames #mesquite.charMatrices.TaxonGroupColor.TaxonGroupColor;
					colorColumnNames #mesquite.charMatrices.CharGroupColor.CharGroupColor;
					colorText #mesquite.charMatrices.NoColor.NoColor;
					setBackground White;
					toggleShowNames on;
					toggleShowTaxonNames on;
					toggleTight off;
					toggleThinRows off;
					toggleShowChanges on;
					toggleSeparateLines off;
					toggleShowStates on;
					toggleReduceCellBorders off;
					toggleAutoWCharNames on;
					toggleAutoTaxonNames off;
					toggleShowDefaultCharNames off;
					toggleConstrainCW on;
					toggleBirdsEye off;
					toggleShowPaleGrid off;
					toggleShowPaleCellColors off;
					toggleShowPaleExcluded off;
					togglePaleInapplicable on;
					togglePaleMissing off;
					toggleShowBoldCellText off;
					toggleAllowAutosize on;
					toggleColorsPanel off;
					toggleDiagonal on;
					setDiagonalHeight 80;
					toggleLinkedScrolling on;
					toggleScrollLinkedTables off;
				endTell;
				showWindow;
				getWindow;
				tell It;
					forceAutosize;
				endTell;
				getEmployee #mesquite.charMatrices.AlterData.AlterData;
				tell It;
					toggleBySubmenus off;
				endTell;
				getEmployee #mesquite.charMatrices.ColorByState.ColorByState;
				tell It;
					setStateLimit 9;
					toggleUniformMaximum on;
				endTell;
				getEmployee #mesquite.charMatrices.ColorCells.ColorCells;
				tell It;
					setColor Red;
					removeColor off;
				endTell;
				getEmployee #mesquite.categ.StateNamesStrip.StateNamesStrip;
				tell It;
					showStrip off;
				endTell;
				getEmployee #mesquite.charMatrices.AnnotPanel.AnnotPanel;
				tell It;
					togglePanel off;
				endTell;
				getEmployee #mesquite.charMatrices.CharReferenceStrip.CharReferenceStrip;
				tell It;
					showStrip off;
				endTell;
				getEmployee #mesquite.charMatrices.QuickKeySelector.QuickKeySelector;
				tell It;
					autotabOff;
				endTell;
				getEmployee #mesquite.charMatrices.SelSummaryStrip.SelSummaryStrip;
				tell It;
					showStrip off;
				endTell;
				getEmployee #mesquite.categ.SmallStateNamesEditor.SmallStateNamesEditor;
				tell It;
					panelOpen true;
				endTell;
			endTell;
		endTell;
		endTell;
end;
